# Supplementary material for: Genetic Analyses of Flower, Fruit, and Stem Traits of Intergeneric Hybrids Between ‘Honghuagqinglong’ and ‘Heilong’ Pitayas
Source: Plants (Basel). 2024 Dec 19;13(24):3546. doi: 10.3390/plants13243546 (PMC11680067; doi:10.3390/plants13243546)
Supplement: Supplementary file 1 [file plants-13-03546-s001.zip]

Archive with 18 entries (18 files):
- Supplementary Table 14.pdf
- Supplementary Table 15.pdf
- Supplementary Figure 1.pdf
- Supplementary Figure 2.pdf
- Supplementary Figure 3.pdf
- Supplementary Table 1.pdf
- Supplementary Table 2.pdf
- Supplementary Table 3.pdf
- Supplementary Table 4.pdf
- Supplementary Table 5.pdf
- Supplementary Table 6.pdf
- Supplementary Table 7.pdf
- Supplementary Table 8.pdf
- Supplementary Table 9.pdf
- Supplementary Table 10.pdf
- Supplementary Table 11.pdf
- Supplementary Table 12.pdf
- Supplementary Table 13.pdf
